# Supplementary material for: Determining the Protective Efficacy of Toll-Like Receptor Ligands to Minimize H9N2 Avian Influenza Virus Transmission in Chickens
Source: Viruses. 2023 Jan 14;15(1):238. doi: 10.3390/v15010238 (PMC9861619; doi:10.3390/v15010238)
Supplement: Supplementary file 1 [file viruses-15-00238-s001.zip]

Archive with 9 entries (6 files):
- supplementary figures/
- supplementary figures/Supplementary figure 1.jpg
- __MACOSX/
- __MACOSX/supplementary figures/
- __MACOSX/supplementary figures/._Supplementary figure 1.jpg
- supplementary figures/Supplementary Figure 2.jpg
- __MACOSX/supplementary figures/._Supplementary Figure 2.jpg
- supplementary figures/supplementary figure 3. Dec 2022.pdf
- __MACOSX/supplementary figures/._supplementary figure 3. Dec 2022.pdf
